# Supplementary material for: Skeletons in the permafrost: Exploring climate-driven heritage loss and occupational health at the early modern whaling burial site of Likneset, Svalbard
Source: PLoS One. 2026 May 20;21(5):e0347033. doi: 10.1371/journal.pone.0347033 (PMC13189349; doi:10.1371/journal.pone.0347033)
Supplement: S1 Appendix A — Excel dataset containing detailed semi-quantitative scoring and contextual observations for all recorded graves and individuals from Likneset, including excavation phase, grave number, field area, burial structure integrity, coffin integrity, coffin fill, textile preservation, skeletal completeness, skeletal preservation, and associated taphonomic notes. (XLSX) [file pone.0347033.s001.xlsx]

## Sheet: APPENDIX A Burial Preservation
Excavation phase (I, II, III)	Year	Grave no.	Individual ID / Museum no.	Field area (A/B)	Excavation method	Burial structure (A1-A4)	Taphanomic notes	Coffin integrity (B1-B4)	Taphanomic notes	Coffin Fill / Sealing Materials	Textile preservation (T1-T4)	Taphanomic notes; preserved garments	Total finds	Preserved garments	Skeletal Completeness (C1-C3)	Skeletal Preservation (S1-S4)	Taphanomic notes
I	1990	211	Ts.8972	A	In situ	A2	The coffin lid had been pressed down into the coffin. Skeleton covered by sand/gravel that had seeped into the coffin.	B2	Partially damaged	Sawdust.	T4	No textile material preserved.	0	0			Skeleton not examined; not located in the Svalbard Museum collection.
I	1989	212	Ts.8948	A	Partly block lift	A3	Stones from the mound had sunk into the coffin. The coffin was completely destroyed. All sideboards had been pushed out of position.	B3	Collapsed/destroyed	Sawdust	T3	Headrest, stockings.	3	3	C1	S3	Nearly complete skeleton with relatively good preservation. Some postmortem damage is present, including surface cracking of the long bones and several joint surfaces, as well as the thinner areas of the pelvic bones and scapulae. A moderate amount of hair is preserved on the cranium. The skull had been crushed by pressure from the coffin lid/cairn. The calvarium is in larger fragments, mostly se…
I	1989	213	Ts.8949	A	Partly block lift	A3	Stones from the mound had sunk into the coffin (the lid had collapsed). No written information on coffin preservation, but photographs show that it was partially destroyed (erosion) during excavation.	B3	Collapsed/destroyed	Sawdust	T3	Cap, jacket, trousers, decomposed remains of a linen shirt and (under)trousers?, knee-high stockings with garters.	17	7	C1	S2	Relatively well preserved, nearly complete skeleton. Postmortem damage is observed on joint surfaces and as flaking/cracking of bone surfaces, particularly on the long bones and the fragile areas of the scapulae and pelvis. The excavation report notes that the skeleton was heavily disturbed by erosion, with only a few bones remaining in their original position. The cranium had been crushed by pre…
I	1985	214	Ts.8940	A	In situ	A4	The excavation report describes the grave as completely destroyed (by erosion), and the grave contents (coffin and skeletal elements) had been dispersed approximately 10 metres downslope along the eroding edge.	B4	Destroyed grave	Destroyed grave	T4	No textile material preserved.	0	0	C2	S3	Relatively poorly preserved; only parts of the skeleton remain. The skull is represented by only two small fragments, and no teeth are preserved. Several bone fragments are white-coloured with moss and green staining, indicating long-term exposure to weathering. (The excavation report describes the grave as completely destroyed, with its contents dispersed over approximately 10 m down the coastal…
I	1985	215	Ts.8941	A	In situ	A3	The grave had partially slid into the erosion scarp. The coffin was partially destroyed, with collapsed sideboards and coffin lid. The excavation report notes that the cranium had been partially compressed by the coffin lid.	B3	Collapsed/destroyed	Sawdust	T2	Cap, stockings.	4	3	C1	S1	Very well preserved, with an almost complete skeleton. The cranium is fragmented but otherwise well preserved, having separated along the cranial sutures. Some hair is preserved, along with minor soft-tissue remnants and sawdust on the bones. The exterior of the cranium shows notable erosion, especially on the frontal bone, where the surface is almost entirely eroded. The bone surface is pale and…
I	1985	217	Ts.8944	A	In situ	A3	Parts of the stone mound had slid out into the erosion scarp. The coffin was partially destroyed. The lid had been pressed down into the coffin, and the right sideboard was pushed out of position.	B3	Collapsed/destroyed	Sawdust mixed with wood shavings	T2	Cap, stockings, linen shirt and (under)trousers, wool-lined skin piece placed over the face.	17	6	C1	S1	Very well preserved, with a complete skeleton and minimal postmortem damage. The cranium retains all teeth and has abundant hair preserved on the scalp, eyebrows, beneath the nose, and on the chin. Some soft-tissue remnants are present. Two ear ossicles were recovered from the right ear canal.
I	1990	218	Ts. 8973	A	Block lift	A2	The coffin lid had been pressed down into the coffin.Only the skull and lower legs remained uncovered beneath the coffin lid; the rest of the skeleton was covered by a 10–20 cm layer of sand/gravel that had seeped into the coffin.	B2	Partially damaged	No fill	T1	One pair of shoes (the only pair found at Likneset), two jackets, two trousers, stockings with garters, belt (?), fire flint, and a pouch(?).	33	10	C1	S1	Well preserved, nearly complete skeleton. The cranium is nearly complete and well preserved, except for the fragile parts of the facial skeleton. Hair remains are preserved on the right temporal and parietal bones. The cranium contains remnants of what is likely the cerebellum. Soft-tissue remains and blue textile residues are observed on several bones.
I	1986	219	Ts.8946	A	Block lift	A3	Partially uncovered in 1985, then reburied with sand/gravel, and subsequently fully excavated in 1986. In 1985, the stone mound had partially slid into the erosion scarp. During the 1986 excavation, the coffin was heavily damaged; the lid had collapsed, and the sideboards were pushed out of position. Some coffin contents were exposed. Sand/gravel had entered the coffin, covering the deceased.	B3	Collapsed/destroyed	Coarse wood shavings beneath the headrest/pillow; larger sawn wood fragments (woodworking waste) beneath the body	T2	Blanket, headrest, cap, linen shirt and trousers, stockings with garters, necklace or earring.	20	7	C1	S1	Well-preserved skeleton with some missing elements. The skeleton should be nearly complete, but the cranium, cervical vertebrae, and foot bones are missing from the box at Svalbard Museum; these are likely at the Polar Museum in Tromsø as part of the exhibition. The excavation report notes that the cranium had been displaced. Some long head hair is preserved. The remains are otherwise well preser…
I	1985	220	Ts.8945	A	In situ	A3	The grave was located directly at the erosion edge, where the sediments had begun to subside. The coffin was severely damaged by soil movement. All sideboards were pushed out of position. The right sideboard rested partially in the eroding slope, and the coffin lid had been pressed down into the coffin. The skeleton had been disturbed inside the coffin due to erosion.	B3	Collapsed/destroyed	Sawdust	T3	Cap.	10	1	C1	S1	Very well preserved, with a complete skeleton. The cranium is complete and relatively well preserved, aside from postmortem surface damage to the calvarium, particularly the frontal region. Two larger openings in the frontal bone may indicate water infiltration. A white-coloured patch with a greenish margin on the frontal bone suggests exposure to weathering. The upper right humerus and scapula a…
I	1989	221	Ts.8950	A	In situ	A2	The coffin lid had been pressed down into the coffin. The gable boards and sideboards were pushed slightly out of position.	B2	Partially damaged	Sawdust	T3	Fragments of a cap.	6	1	C1	S1	Well preserved, nearly complete skeleton, aside from some postmortem damage. The excavation report notes that the skeleton was entirely covered by sand/gravel that had seeped into the coffin. The cranium is present in three parts (the mandible, three fragments from the left temporal bone, and the remainder of the skull). The calvarium has cracked, likely in the grave due to downward pressure from…
I	1986	222	Ts.8947	A	Block lift	A3	Parts of the stone mound had slid into the erosion scarp and were partially lost. The coffin was partially destroyed. The lid had been pressed down into the coffin, and the sideboards were pushed out of position.	B3	Collapsed/destroyed	Sawdust and woodworking waste	T2	Cap, jacket, linen shirt, button and fabric from a decomposed pair of linen trousers?, stockings with garters.	15	6	C1	S1	Well preserved, nearly complete skeleton. Some postmortem damage is present on most skeletal elements. The cranium is nearly complete but lacks parts of the cranial base and shows surface erosion, particularly on the left side. Several patches of hair remain attached to the cranial surface on the left temporal and parietal bones, as well as on the occipital and right parietal bones. Multiple purp…
I	1989	223	Ts.8951	A	In situ	A2	The coffin lid had been pressed down into the coffin. Several coffin boards were displaced or fractured. Orange paint was observed on some boards, interpreted as remains of paint from a cross or nameplate.	B2	Partially damaged	Sawdust; grass/moss placed beneath the head	T3	Fragments of a cap. and buttons from a decomposed linen garment.	4	2	C1	S1	Well preserved, nearly complete skeleton with minor postmortem damage. The excavation report notes that the skeleton was entirely covered by sand/gravel that had seeped into the coffin. A considerable amount of long hair (14–20 cm) was preserved on the cranium. The skull is complete and very well preserved, with most teeth remaining in the alveoli. Additional hair is preserved, particularly on th…
I	1985	216 A	Ts.8942	A	Partly block lift	A3	Part of the stone mound had slid down the erosion scarp. The coffin lid was poorly preserved. The right sideboard had been pushed out of position.	B2	Partially damaged	No fill	T1	Blanket, cap, headrest, jacket, trousers, stockings with garters, red neckerchief/scarf (cravat).	10	8	C1	S3	Relatively poorly preserved, though the skeleton is nearly complete. The condition may partly reflect post-excavation treatment or conservation. The preserved skeletal elements show extensive postmortem damage and appear generally dry, with widespread surface deterioration (flaking, cracking, and loss of cortical surface). Several bones are deformed. Some presumed textile remains adhere to the bo…
I	1985	216 B	Ts.8943	A	In situ	A3	The grave was only faintly marked by stones and first became visible within grave 216A after that grave had been excavated. The coffin is described as heavily damaged. The sideboards had been pushed out of position and deformed due to erosion.	B3	Collapsed/destroyed	No fill	T2	Headrest, two caps, red neckerchief/scarf (cravat), wool/skin piece covering head/face, stockings, and buttons from a decomposed pair of trousers.	16	8	C1	S1	Very well preserved, with a complete skeleton. The skull is intact and in excellent condition, with substantial hair preserved; some of it has slipped backward. A portion of the brain is preserved, likely the cerebellum. The individual has matted/felted hair on the forehead forming a hard lump, with what appears to be dried soft-tissue remains beneath. There is also admixture of bones from anothe…
II	2016	200	SVB 07554	A	Block lift	A2	The coffin lid had collapsed, and large amounts of sand/gravel had entered. The coffin therefore had to be partially emptied before lifting and transport.	B2	Partially damaged	Sawdust	T4	No textile material preserved.	7	0	C1	S2	Well preserved, nearly complete skeleton. The cranium is somewhat fragmented, with the facial skeleton and cranial base crushed. Brain tissue remains are preserved, along with hair and soft tissue. Some postmortem surface cracking is present. Part of this may be due to repeated freezing/thawing in the ground, but some damage was observed to occur after excavation. This is likely the result of rap…
II	2016	201	SVB 07553	A	Block lift	A2	The coffin lid had collapsed, and the coffin had shifted slightly due to erosional forces. Only small amounts of sand/gravel had entered.	B2	Partially damaged	Sawdust	T3	Heavily degraded fragments of stockings with garters, and two copper pins in the hair.	8	2	C1	S1	Well preserved, nearly complete skeleton. Abundant hair is preserved on the cranium. Two bronze pins were found attached to the hair. Brain tissue remains are preserved. No postmortem cracking was observed during the analysis.
II	2016	202	SVB 07552	A	Block lift	A2	The coffin was intact, but the lid was opened in the field. The upper parts of both sideboards then fell out. The coffin had been tight, with no sand/gravel penetration.	B2	Partially damaged	Sawdust	T4	No secure textile material preserved, apart from a possible extremely decpmpose fragment near the left humerus. Two wooden buttons by the feet suggest decomposed linen garments.	7	0	C1	S2	Well preserved, nearly complete skeleton with hair remnants preserved. The cranium is compressed and fragmented; the skull is highly defective, though the mandible is complete and well preserved. The entire facial skeleton and the anterior cranial base are postmortemly fractured and lie beneath the skull (coffin lid pressure). Some damage may stem from repeated freezing/thawing in the ground, but…
III	2019	1	SVB 9929	B	Block lift	A1	The coffin was intact and appeared solid and stable during exposure. It was nevertheless fragile and required stabilisation before lifting. The coffin had remained tight.	B1	Intact coffin	Filled with buckwheat chaff covering the deceased; sawdust at bottom	T1	Cap, trousers, decomposed linen shirt remains, blue neckerchief/scarf (cravat), stockings, and a compass in pocket.	X	7	C1	S1	Relatively well preserved, nearly complete skeleton. The remains appear dry, with surface cracking, particularly on the larger long bones. Some of this damage may be due to repeated freezing/thawing in the ground, but additional deterioration was observed after excavation. This is likely the result of rapid and substantial temperature fluctuations during post-excavation storage, as well as storag…
III	2019	66	SVB 9927	B	Block lift	A2	The coffin lid had collapsed, but the coffin was otherwise intact. It was nevertheless fragile and had to be stabilised prior to lifting. Some sand had entered.	B2	Partially damaged	Sawdust	T1	Cap, jacket, trousers, down blanket, stockings with garterts, and felted socks/slippers(?).	X	8	C1	S1	Relatively well preserved, nearly complete skeleton. The remains appear dry, with surface cracking on many bones—most notably on the cranium and on the anterior surfaces of the major long bones. Some of this damage may be due to repeated freezing/thawing in the ground, but additional deterioration was observed after excavation. This is likely the result of rapid and substantial temperature fluctu…
III	2019	78	SVB 9928	B	Block lift	A1	The coffin was intact and appeared solid and stable. It was nevertheless fragile and required stabilisation before lifting. The coffin had remained tight.	B1	Intact coffin	Sawdust	T2	Cap.	2	1	C1	S1	Relatively well preserved, nearly complete skeleton. The remains appear dry, with surface cracking, particularly on the larger long bones. Some of this damage may be due to repeated freezing/thawing in the ground, but additional deterioration was observed after excavation. This is likely the result of rapid and substantial temperature fluctuations during post-excavation storage, as well as storag…
	Burial structure		A1–A4 = burial preservation score (A1 = intact, A4 = destroyed);
	Coffin integrety		B1–B4 = coffin preservation score (B1 = intact, B4 = destroyed);
	Excavation methode		In situ = The find or remains were left in their original position and documented/exposed on site;
	Excavation phase		I:1985-1990, II: 2016, III: 2019
	Field area		A=coastal/eroded, B= central stable zone
	Skeletal completeness		C1–C3 = skeletal completeness;
	Skeletal preservation		S1–S4 = skeletal preservation.
	Textile preservation		T1-T4 = Textile preservation (number of preserved clothning, state of garments)
	Total findings		Include buttions, and unidentified textile fragments, clay pipe stems etc.
	Block lift = The coffin/skeleton was removed as a single coherent block for further excavation and analysis in the laboratory;
	Partly block lift = When large amounts of textile were present, part of the coffin/skeleton was removed as a block, but not in its entirety.

## Sheet: Preservation table 1
Excavation phase (I, II, III)	Year	Grave no.	Field area (A/B)	Burial structure (A1-A4)	Coffin integrity (B1-B4)	Textile preservation (T1-T4)	Skeletal Completeness (C1-C3)	Skeletal Preservation (S1-S4)	Total score
III (2019)	2019	1	B	A1	B1	T1	C1	S1	5
I (1985-1990)	1990	218	A	A2	B2	T1	C1	S1	7
III (2019)	2019	66	B	A2	B2	T1	C1	S1	7
I (1985-1990)	1985	216 A	A	A3	B2	T1	C1	S3	10
III (2019)	2019	78	B	A1	B1	T2	C1	S1	6
I (1985-1990)	1985	215	A	A3	B3	T2	C1	S1	10
I (1985-1990)	1985	217	A	A3	B3	T2	C1	S1	10
I (1985-1990)	1985	216 B	A	A3	B3	T2	C1	S1	10
I (1985-1990)	1986	219	A	A3	B3	T2	C1	S1	10
I (1985-1990)	1986	222	A	A3	B3	T2	C1	S1	10
I (1985-1990)	1989	221	A	A2	B2	T3	C1	S1	9
I (1985-1990)	1989	223	A	A2	B2	T3	C1	S1	9
II (2016)	2016	201	A	A2	B2	T3	C1	S1	9
I (1985-1990)	1985	220	A	A3	B3	T3	C1	S1	11
I (1985-1990)	1989	212	A	A3	B3	T3	C1	S2	12
I (1985-1990)	1989	213	A	A3	B3	T3	C1	S2	12
II (2016)	2016	200	A	A2	B2	T4	C1	S2	11
II (2016)	2016	202	A	A2	B2	T4	C1	S2	11
I (1985-1990)	1990	211	A	A2	B2	T4	Not examine	Not examine	Not examine
I (1985-1990)	1985	214	A	A4	B4	T4	C2	S3	17

## Sheet: Preservation table 2
	Burial sturcture (A1-A4)
	Field (A/B)	Phase (I, II, III)	A1	A2	A3	A4	SUM GRAVES
	A	I	0	4	9	1	14
	A	II	0	3	0	0	3
	B	III	2	1	0	0	3
							20
	Coffin integrety (B1-B4)
	Field (A/B)	Phase (I, II, III)	B1	B2	B3	B4	SUM GRAVES
	A	I	0	5	8	1	14
	A	II	0	3	0	0	3
	B	III	2	1	0	0	3
							20
	Skeletal completeness (C1-C3)
	Field (A/B)	Phase (I, II, III)	C1	C2	C3		SUM GRAVES
	A	I	12	1	0		13
	A	II	3	0	0		3
	B	III	3	0	0		3
							19
	Skeletal preservation (S1-S4)
	Field (A/B)	Phase (I, II, III)	S1	S2	S3	S4	SUM GRAVES
	A	I	9	2	2	0	13
	A	II	1	2	0	0	3
	B	III	3	0	0	0	3
							19
	Textile preservation (T1-T4)
	Field (A/B)	Phase (I, II, III)	T1	T2	T3	T4	SUM GRAVES
	A	I	2	5	5	2	14
	A	II	0	0	1	2	3
	B	III	2	1	0	0	3
							20
