# Supplementary material for: Skeletons in the permafrost: Exploring climate-driven heritage loss and occupational health at the early modern whaling burial site of Likneset, Svalbard
Source: PLoS One. 2026 May 20;21(5):e0347033. doi: 10.1371/journal.pone.0347033 (PMC13189349; doi:10.1371/journal.pone.0347033)
Supplement: S2 Appendix B — Excel dataset containing individual-level osteological observations for the analyzed Likneset assemblage, including skeletal completeness and preservation, sex and age assessment, stature estimates, dental observations, pathological changes, activity-related skeletal indicators, and selected biomolecular and radiocarbon variables where available. (XLSX) [file pone.0347033.s002.xlsx]

## Sheet: APPENDIX B Osteological data
Excavation phase (I, II, III)	Year of excavation	Grave no.	Individual ID / Museum no.	Field area (A=coastal/eroded), B= central stable zone)	Skeletal completeness (C1–C3) / preservation (S1–S4)	Sex	Age category	Stature (cm)	Scurvy indicators (descriptive, changes, regions)	MSM / DJD (descriptive, regions)	Dental pathology (descriptive, regions)	Pipe notch (Y/N, region)	Pathological summary / interpretation	Biomolecular analyses (Y/N)	Radiocarbon date (cal AD, 2σ; 95.4%)	Genetic sex (aDNA)
I	1990	211	Ts.8972	A	Not examined osteologically
I	1989	212	Ts.8948	A	Near complete (C1) / relatively good preservation (S3); some postmortem cracking/flaking of long bones, joint ends, thin areas of pelvis and scapulae; cranial vault fragmented along sutures; facial skeleton fragmentary; some hair preserved; commingling with Grave 213.	Male	Young Adult (20–35), likely lower half (20-25)	171.3 ± 3.94	Dark discoloration of long bones, femora, and foot bones; mandibular changes (enlarged mental foramen with bilateral cystic activity) possibly related to scorbutic gingivitis; findings described as consistent with scurvy.	Clavicles and sternum: The left clavicle shows a small cystic perforation in the posterior part of the medial articular surface and an impression on the anterior part of the joint surface. The right clavicle is partly affected by postmortem damage, but preserved areas show deformation and a small cystic perforation. The manubrium displays irregular impressions on the left clavicular articular sur…	Maxilla: 12 teeth preserved; 2 incisors lost postmortem. Moderate wear observed on all teeth. Bilateral depressions between the canine and 1st premolar are consistent with pipe use; an additional labial depression is present on the left canine. Mandible: 11 teeth preserved; 3 teeth lost postmortem; bilateral agenesis of the mandibular 3rd molars. Moderate wear observed on all teeth. Distinct pipe…	Yes – distinct pipe-notch wear consistent with clay pipe smoking: between canine and first premolar bilaterally (maxilla), labial surface of left canine, left mandibular canine and first premolar, and labial surface of right mandibular first premolar	Grave 212: The skeleton represents a young adult male (likely 20–25) with good overall preservation and near-complete skeletal representation. Pathology is dominated by changes consistent with scurvy, including dark discoloration and surface alterations of the long bones, femora, and foot bones, as well as mandibular changes that may reflect scorbutic gingivitis, a recognised consequence of sever…	No
I	1989	213	Ts.8949	A	Near complete (C1) / relatively good preservation (S3); postmortem damage to joint ends; flaking/cracking of bone surface esp. long bones and fragile parts of scapulae & hip bones; cranial vault in 8 fragments (maxilla, mandible, frontal, left temporal, R+L parietals, 2 occipital fragments + cranial base fragment); outer cranial surface nearly worn away; green staining on right parietal (weather …	Male	Young Adult (20–35), likely very early (20–25)	178.1 ± 3.94	Dark discoloration of joint ends, especially on long bones.	Sternum: Manubrium fragment with marked deformation on the left side at the articular surface for the second rib; sternal body fragment with the cranial articular surface for the manubriosternal joint showing two large cystic cavities; the left part pressed down and markedly deformed compared with the right, interpreted as ligament injury (lig. sternocostale intraarticulare). Scapulae: Bilateral …	Enamel hypoplasia: Present; weak enamel hypoplasias observed on several teeth, more pronounced on the anterior dentition. Maxilla: Fragmentary; only parts of the left side preserved. 5 teeth present in alveolar bone (left 2nd molar to canine); 4 teeth loose in the box; 7 teeth lost postmortem. All teeth show moderate wear, except the left 2nd molar, which shows minimal wear. Weak enamel hypoplasi…	No	Grave 213: Near-complete and well-preserved skeleton of a young adult male (likely 20–25 years). The individual shows evidence of both metabolic stress and pronounced mechanical loading. Dark discoloration of joint ends is consistent with scurvy, indicating vitamin C deficiency during life. Dental enamel hypoplasias, affecting multiple teeth and most pronounced on the anterior dentition, reflect …	No
I	1985	214	Ts.8940	A	Partially preserved (C3) / moderately preserved (S3); skull represented by two small fragments; no teeth preserved; bones partly bleached with moss and green discoloration indicating prolonged surface exposure; some hair preserved.	Male	Young Adult (20–35), age difficult to specify	171.8 ± 3.94	Mild dark discoloration of joint ends, particularly on long bones, interpreted as probable scurvy.	Clavicle: The medial articular surface of the left clavicle shows several impressions and areas of pitting/porosity. As the sternum is not preserved, direct correspondence cannot be assessed. The changes are interpreted as degenerative alteration of the joint capsule, possibly related to repetitive activity. Humeri: Both humeri display deformative changes and a roughened surface area measuring c.…	No teeth preserved; dental pathology cannot be assessed.	No	Grave 214: This individual is a young adult male (20–35 years) with poor skeletal completeness and moderate preservation, reflecting prolonged post-depositional exposure. No teeth are preserved, precluding dental assessment. Pathology includes mild dark discoloration of joint ends consistent with scurvy, indicating metabolic stress during life. Despite the fragmentary nature of the remains, the p…	No
I	1985	215	Ts.8941	A	Nearly complete (C1) / very well preserved (S2); skull fragmented along sutures; hair and minor soft tissue preserved; cranial surface erosion with green discoloration indicating weather and water exposure.	Male	Young Adult (20–35), likely upper half (~late 20s)	166.9 ± 3.94	Mild dark discoloration of upper and lower joint ends, especially on long bones;	Cranium: Large bony outgrowth on left parietal margin posterior to left temporal (c. 3 cm protrusion; c. 2 cm wide; c. 1.7 cm deep), smooth/mineralised, not affecting endocranial surface; interpreted as osteoma. Adjacent left temporal shows impression/deformation with pitting/porosity (c. 2 × 2 cm). Sternoclavicular region: Medial clavicular facets show degenerative change, more pronounced on lef…	Maxilla: Fragmentary; 4 teeth in alveolar bone; 10 lost postmortem. Agenesis of maxillary 3rd molars bilaterally. Molars with minimal wear; right 2nd incisor with moderate wear. Mandible: 12 teeth in alveolar bone; 3 lost postmortem; 1 lost antemortem (left 2nd molar) with periapical abscess and probable labial drainage; partial alveolar remodelling with residual crater. Right 3rd molar lost post…	No	Grave 215: A near-complete, very well-preserved skeleton of a young adult male (20–35 years; likely upper part of the age range). Pathology includes mild dark discoloration of joint ends consistent with scurvy. Dental findings include an antemortem loss of the left 2nd molar associated with a periapical abscess and evidence of drainage, together with marked and uneven wear on selected teeth contr…	No
I	1985	217	Ts.8944	A	Complete (C1) / very well preserved (S2); minimal post-mortem damage; cranium intact with extensive hair and minor soft tissue; ossicles preserved.	Male	Middle Adult (35–50), likely upper range; pubic symphysis phase 4; advanced ecto- and complete endocranial suture closure	168.3 ± 3.94	Mild dark discoloration of articular ends of long bones, interpreted as scurvy.	Sternum/manubrium: Porosity and deformation at the right sternoclavicular facet with minor cystic cavity; associated involvement of the 1st rib facet. Left manubrial facet shows porosity. Additional cystic cavities at costal facets of the sternal body (notably 3rd and 6th ribs on left). Clavicles: Marked muscle attachment development at lateral shafts bilaterally (trapezoid ligament). Porosity at…	Maxilla: 15 teeth present in alveolar bone, including one supernumerary tooth (additional R canine positioned lingual to the normal canine). Two teeth lost antemortem (R M1 and L P1), both with retained roots; three teeth lost postmortem (R I1–I2, L M3). Evidence of periapical pathology associated with antemortem tooth loss: R M1 alveolus shows remodelling consistent with abscess formation; large…	Yes – multiple pipe-smoking notches affecting incisors, canines and premolars in both jaws	Grave 217: A complete and very well-preserved skeleton of a middle adult male (35–50 years), likely in the upper part of this age range. Preservation is excellent, with minimal postmortem damage and exceptional soft tissue survival, including hair, minor soft tissue remains, and preserved auditory ossicles. Skeletal pathology includes mild dark discoloration of joint ends on the long bones, consi…	No
I	1990	218	Ts. 8973	A	Near-complete (C1) / very well preserved (S2); cranium near-complete except fragile facial bones; hair remnants on right parietal/temporal; soft tissue incl. probable cerebellum; blue textile residues on multiple bones.	Male	Middle Adult (35–50), likely upper range; pubic symphysis phase 4; cranial sutures advanced–complete ecto/endocranially; xiphoid not fused (suggests < c. 40)	175 ± 3.94	Mild dark discoloration on long bones and foot bones; interpreted as scurvy.	Sternum/manubrium: Clavicular facets bilaterally deformed with cystic cavities and marginal bone formation; left side best preserved and most pronounced with ventral and dorsal bone formation and cystic activity, interpreted as degenerative capsular change with possible ligament involvement related to repetitive loading. Costosternal facets (corpus sterni) bilaterally show excavation, cystic cavi…	Maxilla: Complete dentition; moderate wear on anterior teeth (incisors–1st premolars) and minimal wear on posterior teeth. Pipe-related depressions present bilaterally between 2nd incisor–canine and canine–1st premolar; labial wear facets on both 2nd premolars, possibly pipe-related. Periapical pathology present: L M1 with clear abscess and extensive alveolar cavity (labial and lingual); R M1 wit…	Yes – pipe-smoking notches on both sides between lateral incisor–canine and canine–P1	Grave 218: A near-complete, very well-preserved skeleton of a middle adult male (35–50 years; likely upper part of the age range). Pathology includes mild dark discoloration of long bones and foot bones consistent with scurvy. Dental findings are significant and include multiple antemortem tooth losses in the mandible, bilateral periapical abscesses affecting maxillary first molars, and an absces…	No
I	1986	219	Ts.8946	A	Reported (Sellevold, 2000) near-complete (C1), but cranium, cervical vertebrae and foot bones missing from the museum (likely on display at Polarmuseet, Tromsø); overall well preserved with notable post-mortem damage to joint ends and shaft surface (flaking/cracking) → moderate preservation (S3); textile residues on some bones.	Male	Young Adult, likely early 20s (c. 20–25); age estimate based on epiphyseal fusion (notably sacral segments S2–3 not fused; medial clavicle fusion incomplete; iliac crest and ischial tuberosity fusion incomplete); assessed without cranium	169.9 ± 3.94	Some dark discoloration of long bones; interpreted as scurvy.	Sternum/manubrium: Irregular bone formation with minor cystic cavities located dorsally to the clavicular facets (incisurae claviculares) bilaterally; interpreted as possible posterior sternoclavicular ligament (lig. sternoclaviculare posterius) injury related to extensive use and overload of the sternoclavicular joint. Clavicles: Left medial clavicular facet with two impressions (cranial and cau…	Not available (cranium/teeth missing from museum; no dental description provided). Sellevold (2000) reports moderate to marked enamel hypoplasias affecting many teeth, indicating repeated episodes of systemic stress during crown formation. Three teeth were lost postmortem. No carious lesions were observed. Calculus was present in relatively large amounts. Enamel chipping was noted on some teeth. …	Yes	Grave 219: A near-complete skeleton of a young adult male (early 20s; c. 20–25 years), although the cranium, cervical vertebrae, and foot bones were not available for study. Preservation is generally good, with some postmortem surface damage affecting joint ends and cortical bone. Pathology includes mild dark discoloration of long bones consistent with scurvy. Dental information is limited due to…	No
I	1985	220	Ts.8945	A	Complete (C1) / very well preserved (S2); abundant dark mid-length hair; cranium complete but with post-mortem surface damage to vault (esp. anterior) and two large frontal perforations (possibly water seepage); weathering indicated by pale/green-edged frontal patch and whitening of proximal R humerus + scapula; both jaws with 13 teeth present.	Male	Young Adult (20–35), likely early (c. 20–25); pubic symphysis phase 2 (mean 23.4 yrs); medial clavicle fusion incomplete (<25); some vertebral ring epiphyses not fully fused (<25–30); cranial base fused (<25); note persistent metopic suture limits cranial suture ageing; anomalous partial sacrum–coccyx fusion (L) noted	179.7 ± 3.94	General mild dark discoloration at joint ends of long bones; interpreted as scurvy.	Sternum/manubrium: Right dorso-lateral bony outgrowth posterior to clavicular facet; remaining joint surfaces youthful; changes consistent with ligament-related stress at the sternoclavicular joint. Clavicles: Right medial clavicular facet with central cystic cavity (c. 0.4 × 0.3 cm) consistent with capsular degeneration; posterior-inferior medial shaft shows large oval impression (c. 1.5 × 0.5 c…	Enamel hypoplasia: present in several teeth, expressed as weak horizontal defects on incisors, canines, and premolars. Maxilla: 13 teeth present; 2 post-mortem losses (I2 bilat.); 1 ante-mortem loss (L M1) with unclosed alveolus and labial draining abscess, associated with cystic activity and surrounding alveolar porosity. Minimal wear on molars (especially M1–M2), mild wear on remaining teeth, m…	Yes – pipe-smoking wear between canine and P1 on right; probable similar on left (left canine damaged post-mortem); weak pipe-wear also noted on P1/canine region bilaterally	Grav 220: A complete and very well-preserved skeleton of a young adult male (20–25 years). Preservation is excellent, with abundant dark hair preserved and limited post-mortem surface damage to the cranial vault, likely related to environmental exposure. Stature is estimated at 179.7 cm. Pathology includes mild dark discoloration of joint ends consistent with scurvy. Dental findings document mult…	No
I	1989	221	Ts.8950	A	Near-complete (C1) / well preserved (S3); cranium fragmented into several parts with vault cracking from burial pressure; surface erosion of vault; short grey hair preserved.	Male	Middle Adult (35–50), likely late in category; ectocranial suture closure advanced (sagittal/lambdoid closed, coronal moderate; mean c. 48.8 yrs); pubic symphysis phase 4 (mean c. 35 yrs)	178.7 ± 3.94	Mild dark discoloration of joint ends of long bones; interpreted as scurvy; generalized bone lightness (osteopenia) possibly scurvy-related.	Cranium (temporal bones): Bilateral external auditory exostoses with canal narrowing, porosity and bony overgrowth (left > right); consistent with prolonged cold wind/water exposure (“surfer’s ear”). TMJ: Small cystic change at left mandibular condyle; interpreted as DJD. Sternum: First rib facets bilaterally enlarged with marked lipping, porosity and cystic cavities (left > right). Lower sternal…	Enamel hypoplasia: difficult to assess due to heavy wear, but weak horizontal defects observed on R I2 and L canine. Maxilla: 10 teeth present; 5 ante-mortem losses and 1 possible ante-mortem loss (R M3) with largely resorbed alveolus. Large carious lesion on L M3 (occlusal). R M2 shows extensive periapical destruction consistent with abscess formation; additional abscess with buccal drainage at …	Yes – extensive pipe-smoking wear on mandibular incisors, canines and premolars bilaterally; maxillary left incisor/canine also affected	Grave 221: A near-complete, well-preserved skeleton of a middle adult male (35–50 years), likely towards the upper end of the age range. Pathology includes mild dark discoloration of joint ends and vascular impressions consistent with scurvy, combined with generalized osteopenia suggesting chronic metabolic stress. Dental pathology is extensive, with multiple ante-mortem tooth losses, abscesses, …	No
I	1986	222	Ts.8947	A	Near-complete (C1) / well preserved (S3) with widespread post-mortem damage; cranium near-complete but missing parts of base; vault surface erosion esp. L side; hair preserved on temporal/parietal/occipital areas; purple staining patches on cranium (likely textile dye); cranium previously glued.	Male	Young Adult (20–35); hard to narrow due to poor/missing age indicators (cranial base/innominate). All epiphyses fused; sutures mostly moderate (sagittal/lambdoid ~grade 2 with one point grade 3; coronal re-glued, ~0–1). Tooth wear suggests lower half of range	173.6 ± 3.94	Weak–marked black/dark discoloration of long-bone epiphyses; marked dark staining of scapulae and innominates especially where cortical surface is post-mortem damaged → interpreted as scurvy.	Cranium: Bilateral cribra orbitalia (grade 2). Generalised dark discoloration of bone surfaces, especially at damaged areas, consistent with scurvy-related changes. Clavicles: Slender and gracile bilaterally. Left medial clavicular facet with multiple cystic cavities; right medial shaft shows elongated dorsal groove/impression. Inferior clavicular shaft changes consistent with unilateral costocla…	Enamel hypoplasia: present, weak horizontal lines observed. Maxilla: 14 teeth present; 1 post-mortem loss and 1 tooth absent with associated alveolar damage (R M3), likely agenesis or ante-mortem loss. L canine lost ante-mortem. Extensive calculus present on most teeth (labial, buccal and lingual). Minimal wear on L M3; slight wear on remaining molars and L/R P2; moderate wear on other teeth, mos…	Yes – anterior teeth (incisors especially) show clay-pipe smoking wear	Grave 222: A near-complete, well-preserved skeleton of a young adult male (20–35 years), likely in the lower part of the age range. Pathology includes mild to marked dark discoloration of joint ends consistent with scurvy, together with cribra orbitalia indicating systemic physiological stress. Dental pathology shows moderate disease burden, including ante-mortem tooth loss, small carious lesions…	No
I	1989	223	Ts.8951	A	Near-complete (C1) / very well preserved (S2) with minor post-mortem damage. Cranium complete, very well preserved; hair preserved especially on right cranial side. Note: some extra bones (vertebral fragments, foot bones) likely intrusive from nearby grave.	Male	Young Adult (20–35), likely upper half. Posterior ectocranial sutures mostly low closure with one sagittal point complete + one moderate; endocranial moderate–complete. Pubic symphysis phase 2(3) (≈23–29 yrs mean; broad range). Medial clavicle fused (≤25 yrs typical). Sacrum: S1–2 just fused with fissure; S2–5 fused (≤25 yrs typical). Ectocranial posterior suture score gives mean ~39.4 (SD 9.1) b…	175.0 ± 3.94	Weak darkening of long-bone epiphyses → interpreted as scurvy.	Sternum: One articular facet on each side shows marginal bone formation and basal porosity. The left first-rib facet is markedly enlarged and expanded superiorly, causing slight compression of the left clavicular notch; interpreted as cartilage injury, possibly traumatic or load-related. Medial clavicular facets are unaffected. Humeri: Bilateral cystic cavities at proximal capsular attachment zon…	Enamel hypoplasia: present, marked and numerous horizontal bands. Maxilla: 13 teeth present (12 in situ). AMTL: R M2 and L M1 with alveolar resorption; R M2 region shows buccal drainage consistent with abscess. PM loss: R M3; porosity present in socket base. Caries: R M1 with small occlusal and buccal caries; R canine with large occlusal caries and associated periapical cavity/abscess (possible d…	Yes – clear clay-pipe facets mainly on anterior teeth: between R I2–C and along incisors/canines bilaterally; also L P1–P2 region noted	Grave 223: A near-complete and very well-preserved skeleton of a young adult male (20–35 years), likely in the upper part of the age range. Pathology includes mild dark discoloration of joint ends consistent with scurvy-related metabolic stress. Dental pathology is pronounced, with multiple ante-mortem tooth losses, abscess formation with drainage, carious lesions, malocclusion and crowding, mark…	No
I	1985	216 A	Ts.8942	A	Nearly complete (C1) / relatively poorly preserved (S4); extensive post-mortem surface loss (flaking/cracking), deformation of some bones; textile remnants adhering to bone/soft tissue; cranial anterior portions very poorly preserved; abundant hair and soft tissue, probable cerebellum remains.	Male	Young Adult (20–35); age hard to refine; likely lower half of category though epiphyseal fusion incl. medial clavicle + cranial base suggests >25	168.3 ± 3.94	Marked dark discoloration of many bones, especially long bones; lower limb bones/feet described as strongly dark and previously moist then dried (some possibly conserved); overall interpreted as scurvy.	Sternum/manubrium: Minor impression and general pitting/porosity at the clavicular facet; larger cystic cavity at the facet for the 1st rib; interpreted as possible activity-related loading of the sternoclavicular region. Humeri: Left humerus: two cystic cavities on posterior aspect between tub. majus and humeral head. Right humerus: one cystic cavity and several smaller cavities on anterior aspe…	Enamel hypoplasia: Present in several teeth. Multiple, weak to moderate hypoplasias observed, including labial hypoplasias from L 2nd incisor to L 2nd premolar, and additional lingual hypoplasias extending from L to R canine. Maxilla: 11 teeth preserved; 1 tooth lost antemortem; 2 teeth lost postmortem (R/L 2nd incisors); bilateral agenesis of 3rd molars. R 2nd molar with carious lesion on occlus…	No	Grave 216A: A near-complete but poorly preserved skeleton of a young adult male (20–35 years), likely belonging to the lower part of the age range (>25). Preservation is compromised by extensive postmortem surface damage, deformation, and desiccation, although the presence of hair and soft tissue remnants indicates complex burial and post-depositional conditions. Pathology is dominated by clear i…	No
I	1985	216 B	Ts.8943	A	Complete (C1) / very well preserved (S1); intact cranium with abundant hair; soft tissue incl. probable cerebellum preserved; minor mixing with bones from 216A.	Male	Middle Adult (35–50), likely c. 35–40 yrs; pubic symphysis phase 4; cranial suture closure advanced; partial sacrum–coccyx fusion	172 ± 3.94	Mild dark discoloration of joint ends, especially long bones; interpreted as scurvy.	Sternoclavicular region: Left sternoclavicular joint shows marked deformity with ventral and dorsal expansion, pronounced porosity, uneven joint surface, and minor cystic activity; left sternal clavicular facet enlarged with concave base and central bony nodule (c. 0.4 cm), with associated involvement of the 1st rib facet; interpreted in report as traumatic ligament injury. Right sternoclavicular…	Enamel hypoplasia: Present in several teeth. Multiple, weak hypoplasias observed, most clearly on maxillary and mandibular canines bilaterally, as well as on 1st premolars bilaterally and the L 2nd premolar. In some areas assessment is partially obscured by calculus. Maxilla: 12 teeth preserved; 1 tooth lost antemortem (R 1st molar, with near-complete alveolar resorption); 3 teeth lost postmortem…	Yes – pipe-smoking wear on P1–P2 bilat. and on canine + lateral incisor on right side	Grave 216B: A complete and exceptionally well-preserved skeleton of a middle adult male (c. 35–40 years). Skeletal pathology includes mild dark discoloration of joint ends, particularly affecting the long bones, consistent with scurvy and indicating episodes of metabolic stress. Dental evidence documents enamel hypoplasia present in several teeth, reflecting systemic stress during childhood or ad…	No
II	2016	200	SVB 7554	A	Near complete (C1–C2) / well preserved (S2); cranium fragmented with crushed facial skeleton and missing cranial base, brain remnants observed; long bones complete but longitudinally cracked due to freeze–thaw.	Male (aDNA)	Young–Middle Adult (c. 30–40 yrs); cranial suture closure incomplete; dental translucency suggests c. 32–35 yrs	170.2 ± 4.17	Dark discoloration of metaphyses in lower limb long bones (femora, tibiae), periostitis and marked vascular impressions on both tibiae → active/recurrent scurvy.	Lower limbs: Femora and tibiae with darkened articular surfaces of varying intensity, most pronounced proximally; distal femoral articular surfaces less affected. Tibiae bilaterally with extensive periosteal new bone formation on anterior, medial, and lateral surfaces, including pronounced vascular impressions. Longitudinal cracking of cortical bone surfaces on femora, tibiae, and fibulae, partly…	Enamel hypoplasia: Present. Multiple weak linear hypoplasias observed on mandibular incisors bilaterally, canines bilaterally, and the L 1st premolar. Maxilla: Fragmentary. Several loose teeth present. Carious lesions observed on one canine and the L 1st molar. Tooth loss cannot be fully quantified due to fragmentation. Mandible: Agenesis of both 3rd molars. Extensive antemortem tooth loss affect…	Yes – tunnel between canine and P1 on left mandible	Grave 200: A largely complete and well-preserved skeleton of an adult male (c. 30–40 years). Skeletal pathology shows clear evidence of repeated metabolic stress, including dark discoloration of articular surfaces of the long bones and extensive periosteal reactions of the tibiae, consistent with scurvy and indicating prolonged or recurrent vitamin C deficiency. Dental evidence documents multiple…	Yes	1650-1700 AD (19.9%) 1720-1820 AD (51.9%) 1910 AD (23.6%)	M
II	2016	201	SVB 7553	A	Near complete (C1) / very well preserved (S1); intact cranium with abundant hair; brain remnants observed in situ; copper alloy pins in hair.	Male (aDNA)	Young Adult (c. 25–30 yrs); rib ends juvenile; pubic symphysis juvenile traits; cranial sutures open; dental translucency suggests c. 27 yrs	166.5 ± 4,17	Minimal to no darkening of epiphyses; no skeletal indicators consistent with scurvy.	Spine (lumbar–sacral): Sacral segments with incomplete fusion and visible intersegmental spaces. Posterior elements of the lower vertebral column show incomplete closure consistent with spina bifida occulta. Spine (general): Vertebral bodies and articular facets without evidence of degenerative joint disease, marginal bony proliferation, or traumatic lesions. No darkening of articular surfaces or…	Enamel hypoplasia: Present. Weak hypoplasias observed on several teeth, including canines and premolars. Maxilla: Both 1st molars lost antemortem. The L 1st molar retains discoloured root fragments consistent with attempted extraction; the R 1st molar alveolus shows smooth resorption consistent with earlier tooth loss. Mandible: Complete dentition preserved. General dental condition: Very mild we…	Yes – early/incipient clay-pipe tunnel on canine and P1 on right side, both maxilla and mandible	Grave 201: A complete and exceptionally well-preserved skeleton of a young adult male (c. 25–30 years), confirmed by aDNA analysis. Osteological sex assessment was inconclusive due to a gracile skeletal build and a mixed expression of sexually dimorphic traits. Skeletal examination shows no indicators of scurvy, periosteal reaction, or degenerative joint disease. A congenital anomaly consistent w…	Yes	1640-1690 AD (23.5%) 1730-1810 AD (47.4%) 1920 AD (24.5%)	M
II	2016	202	SVB 7552	A	Near complete (C1–C2) / well preserved (S2); cranium fragmented but mandible intact.	Male (aDNA)	Young Adult (c. 30–35 yrs); pubic symphysis upper Young Adult; rib ends shallow; dental translucency suggests early 30s; sutura metopica present	179.5	Moderate black discoloration of articular ends of weight-bearing bones (femora and tibiae), consistent with scurvy.	Lower limbs: Femora and tibiae with moderate darkening of articular surfaces at weight-bearing joints. Distal long bones with longitudinal post-mortem cracking. Spine (thoracic): Lower thoracic vertebrae (T9–T12) with pronounced osteochondrotic changes, including marginal bony proliferation and surface irregularities; changes most severe at T11–T12 and interpreted in the original report as result…	Maxilla: Fragmented but largely reconstructable; dentition largely complete. Mandible: Complete dentition preserved. General dental condition: Mild to moderate dental wear, most pronounced on incisors and canines. Localised carious lesion present on the L 1st molar. The R 3rd molar is malpositioned, causing cervical caries and periodontal pocketing on the adjacent 1st molar. Multiple well-develop…	Yes – multiple clay-pipe tunnels: two on left side and one on right, affecting incisors, canines and premolars in both maxilla and mandible	Grave 202: A tall, robust skeleton of an adult male (c. 30–35 years), largely complete and well preserved. Skeletal pathology includes moderate dark discoloration of articular surfaces of the femora and tibiae, consistent with scurvy and suggesting active metabolic stress near the time of death. Dental evidence indicates habitual pipe smoking, with multiple well-developed pipe-smoking facets and …	Yes	1520-1560 AD (3.0%) 1630-1690 AD (48.0%) 1760-1810 AD (29.8%) 1930 AD (14.7%)	M
III	2019	1	SVB 9929	B	Near-complete skeleton (C1); relatively well preserved (S1) but dry with surface cracking; preserved hair, textiles and traces of desiccated soft tissue.	Male (aDNA)	Young Adult (c. 20–25 yrs); incomplete epiphyseal fusion; cranial sutures open ectocranially	173.6 ± 4.17	Pronounced black discoloration of articular ends of long bones, consistent with advanced scurvy.	Long bones: Pronounced dark discoloration of articular surfaces affecting femora, tibiae, and fibulae bilaterally, also present more generally across the skeleton; changes consistent with extensive subperiosteal and intra-articular bleeding. Upper limbs: Humeri with two elongated grooves (c. 4–5 cm) on the ventral aspect of the proximal diaphysis, with associated pitting; changes more pronounced …	Enamel hypoplasia: Present. Weak horizontal linear enamel hypoplasias observed on both maxillary and mandibular dentition, more clearly expressed in the mandible, affecting molars bilaterally. Maxilla: Complete dentition. The L 3rd molar shows incomplete root formation, while the R 3rd molar has closed roots. No notable calculus accumulation. Mandible: Nearly complete dentition; minor post-mortem…	Yes – weak oblique facets on canines and first premolars bilaterally; crescent-shaped facet on left mandibular incisor	Grave 1: A largely complete and well-preserved skeleton of a young adult male (c. 20–25 years). Skeletal pathology is dominated by pronounced dark discoloration of articular surfaces of the long bones, particularly affecting the femora, tibiae, and fibulae, consistent with advanced scurvy and indicating active metabolic stress near the time of death. Dental evidence documents weak linear enamel h…	Yes	1667-1710 (16.4%) 1719-1782 (28.1%) 1796-1823 (10.2%) 1832-1892 (21.5%) 1906-1949 (19.0%)	M
III	2019	66	SVB 9927	B	Near-complete skeleton (C1); relatively well preserved (S1) but dry; surface cracking of cranium and long bones; preserved hair, textiles and traces of desiccated soft tissue; minor cranial compression and water exposure.	Male (aDNA)	Middle Adult (c. 35–50 yrs), likely mid-range; cranial suture closure suggests c. 40 yrs; pubic symphysis phase c. 3	179.0 ± 4.17	Pronounced black discoloration of articular ends throughout skeleton, especially femora, tibiae and fibulae, consistent with advanced scurvy and extensive haemorrhaging.	Long bones: Pronounced dark discoloration of articular surfaces affecting femora, tibiae, and fibulae bilaterally, also present more generally across the skeleton; changes consistent with extensive subperiosteal and intra-articular bleeding. Shoulder girdle (left): Scapular glenoid surface with minor marginal new bone formation affecting anterior and inferior regions. Left radius with marked cyst…	Enamel hypoplasia: Present. Horizontal linear enamel hypoplasias observed on maxillary and mandibular incisors and canines bilaterally. Maxilla: Nearly complete dentition preserved. Antemortem loss of the R 2nd premolar, with associated alveolar inflammation suggestive of infection. Abscesses present at the L 1st and 3rd molars. A large carious lesion observed on the R 1st molar, without associat…	Yes – oblique wear facets on incisors, canines and first premolars bilaterally, consistent with clay-pipe smoking	Grave 66: A largely complete and well-preserved skeleton of a middle adult male (c. 35–45 years). Skeletal pathology includes pronounced dark discoloration of articular surfaces affecting the long bones, consistent with advanced scurvy and indicating prolonged or recurrent metabolic stress. Dental evidence documents linear enamel hypoplasias on anterior teeth, reflecting systemic stress during ea…	Yes	1666-1709 AD (16.5%) 1720-1783 AD (29.1%) 1795-1823 AD (10.3%) 1832-1891 AD (20.2%) 1906-1949 AD (19.2%)	M
III	2019	78	SVB 9928	B	Near-complete skeleton (C1), well preserved (S1); dry with surface cracking of long bones; preserved hair, textiles and traces of desiccated soft tissue.	Male (aDNA)	Young Adult (c. 20–25 yrs); epiphyseal fusion recent; rib ends juvenile; minimal DJD	174.6 ± 4.17	Marked black discoloration of joint ends throughout skeleton, especially femora, tibiae and fibulae, indicating advanced scurvy.	Long bones: Pronounced dark discoloration of articular surfaces affecting femora, tibiae, and fibulae bilaterally, also present more generally across the skeleton; changes consistent with extensive subperiosteal and intra-articular bleeding. Clavicles and sternum: Medial articular surfaces of both clavicles with small cyst-like cavities; right clavicle with a larger impression at the medial end. …	Maxilla: Fragmentary, particularly in the anterior region. Five teeth and one tooth root recovered separately. Overall dentition largely complete. No marked carious lesions observed. Mandible: Near-complete dentition preserved. Calculus present on all teeth (grade 1–2). General dental condition: Mild overall dental wear, most pronounced on incisors. Asymmetrical wear pattern observed, with slight…	Yes – small depressions between multiple teeth in both jaws (five locations), consistent with clay-pipe smoking	Grave 78: A largely complete and well-preserved skeleton of a young adult male (c. 20–25 years). Skeletal pathology includes pronounced dark discoloration of articular surfaces of the long bones, particularly affecting the femora, tibiae, and fibulae, consistent with advanced scurvy and indicating active metabolic stress near the time of death. Dental evidence shows generally good oral health, wi…	Yes	1673-1742 AD (26.8%) 1750-1765 AD (5.0%) 1774-1777 AD (0.9%) 1799-1942 (62.2%)	M
Biomolecular analyses: “Yes” indicates that samples for aDNA, radiocarbon dating, and isotopic analysis were collected in connection with the 2016–2019 excavations (Graves 200, 201, 202, 1, 66, and 78). These results will be published separately but are available in the current excavation reports. “No” indicates that no biomolecular sampling was conducted (Graves 212–223).
Radiocarbon date: Calibrated using IntCal13 (graves 200, 201, 202) and IOSACal v0.4.1 (graves 1, 66, 78). Dates are reported as calibrated AD ranges at 2σ (95.4%).
